# Supplementary material for: Genetic Dissection and Simultaneous Improvement of Drought and Low Nitrogen Tolerances by Designed QTL Pyramiding in Rice
Source: Front Plant Sci. 2018 Mar 9;9:306. doi: 10.3389/fpls.2018.00306 (PMC5855007; doi:10.3389/fpls.2018.00306)
Supplement: Supplementary file 1 [file Table_1.XLSX]

## Sheet: Table S1
Table S1 Performance of LNT-related traits in the three IL populations under low nitrogen stress across different seasons in Shenzhen
Pop.	No. of ILs	Season	Env.	HD (d)		PH (cm)		PN		FGN		TGW (g)		SF (%)		GY (g)
				Mean±SD	Range	Mean±SD	Range	Mean±SD	Range	Mean±SD	Range	Mean±SD	Range	Mean±SD	Range	Mean±SD	Range
HHZ × Teqing	63	2013ES	LN	76.4±1.4	72.5-81.5	90.2±6.1	79.4-118.1	3.3±0.4	2.6-4.1	127.5±23.0	114.0-220.5	22.1±0.93	19.6-24.6	90.5±3.9	81.1-97.9	9.7±2.3	7.3-16.8
			Normal	83.1±1.1	80.5-86.0	112.2±6.5	101.8-146.5	5.3±0.7	4.0-7.0	186.4±19.4	135.5-236.4	23.8±1.18	20.7-26.2	88.9±4.5	74.1-95.1	23.4±4.0	13.6-34.5
			Ratio	0.92±0.02	0.87-0.96	0.81±0.03	0.74-0.87	0.63±0.10	0.43-0.89	0.91±0.15	0.70-1.42	0.93±0.03	0.81-1.02	1.02±0.06	0.89-1.19	0.43±0.10	0.26-0.74
		2013LS	LN	74.5±1.5	70.5-81.5	88.0±5.1	78.0-107.7	2.8±0.3	2.2-3.7	148.9±20.1	69.7-180.7	19.6±0.96	17.4-22.7	88.3±3.9	77.7-97.5	12.6±1.4	9.9-16.2
			Normal	79.0±1.1	76.5-82.0	93.5±5.8	83.3-105.3	6.3±0.9	4.7-8.7	163.5±25.8	100.8-203.8	20.1±1.16	17.8-23.2	87.6±4.8	64.4-94.5	19.4±4.2	10.4-31.6
			Ratio	0.94±0.02	0.91-1.03	0.94±0.06	0.80-1.15	0.45±0.08	0.33-0.67	0.79±0.17	0.41-1.13	0.98±0.06	0.84-1.20	1.01±0.07	0.89-1.31	0.68±0.14	0.44-0.99
		2014ES	LN	78.9±1.4	75.0-84.0	90.6±6.4	79.8-109.8	3.9±0.5	2.8-4.8	139.0±18.6	107.5-198.1	21.4±1.11	18.8-23.9	87.2±5.4	71.5-95.3	11.4±2.2	7.4-17.0
			Normal	81.5±1.1	79.0-84.5	111.3±5.6	96.3-135.6	7.1±1.1	5.4-10.0	151.0±20.4	107.1-195.1	22.4±1.05	20.0-24.8	83.0±4.6	70.2-94.0	23.7±4.5	14.6-36.8
			Ratio	0.97±0.02	0.93-1.02	0.81±0.04	0.74-0.98	0.60±0.12	0.36-0.86	0.93±0.16	0.63-1.41	0.96±0.05	0.84-1.07	1.05±0.07	0.87-1.18	0.50±0.13	0.25-0.90
HHZ × CDR22	68	2013ES	LN	77.3±1.5	74.0-84.0	89.4±2.8	81.6-96.8	3.0±0.4	2.3-4.1	123.5±15.7	120.4-190.8	23.1±0.85	21.3-26.3	90.2±2.5	83.6-95.3	10.8±1.8	7.5-16.0
			Normal	82.7±1.6	78.0-89.0	111.0±4.5	101.4-124.1	5.2±0.5	4.4-6.3	184.2±19.0	147.5-241.8	24.8±1.22	22.1-29.6	88.5±4.1	75.9-94.3	23.7±2.7	17.2-29.8
			Ratio	0.93±0.02	0.90-0.99	0.81±0.03	0.73-0.88	0.59±0.08	0.38-0.89	0.67±0.11	0.64-1.17	0.93±0.04	0.80-1.04	1.02±0.05	0.94-1.21	0.46±0.10	0.27-0.76
		2013LS	LN	72.7±1.7	68.0-80.5	90.2±5.1	78.3-100.3	2.9±0.5	2.0-4.5	132.4±19.7	90.8-169.3	20.4±1.25	18.1-25.1	90.7±3.2	80.6-96.4	11.7±1.2	8.1-13.1
			Normal	79.9±1.7	74.0-88.5	91.9±6.4	80.7-107.7	5.9±0.9	4.0-8.7	151.5±23.0	96.8-200.5	21.3±1.30	19.0-26.7	90.7±3.1	83.0-97.1	19.0±3.6	12.1-30.5
			Ratio	0.91±0.02	0.87-0.97	0.99±0.08	0.80-1.19	0.50±0.11	0.31-1.00	0.89±0.15	0.53-1.43	0.96±0.05	0.85-1.06	1.00±0.05	0.90-1.10	0.63±0.13	0.35-0.97
		2014ES	LN	78.9±1.6	75.5-85.5	89.5±3.7	81.6-99.1	3.6±0.5	2.8-5.6	126.2±21.7	71.3-169.1	22.2±1.10	19.4-25.8	82.5±6.1	58.9-91.8	10.1±1.7	5.5-15.1
			Normal	82.3±2.3	77.5-97.0	108.3±5.1	95.8-120.0	6.9±1.1	4.5-9.3	149.7±24.2	97.1-208.9	23.3±1.16	21.4-27.6	82.6±5.9	65.8-92.1	23.8±4.4	15.0-34.1
			Ratio	0.96±0.02	0.88-1.02	0.83±0.03	0.71-0.91	0.53±0.11	0.31-0.83	0.85±0.13	0.56-1.20	0.95±0.05	0.85-1.05	1.00±0.09	0.70-1.19	0.43±0.10	0.25-0.70
HHZ × OM1723	75	2013ES	LN	74.8±2.6	66.0-84.0	92.3±6.7	79.4-107.9	3.2±0.5	2.4-4.3	114.5±19.6	92.1-177.9	24.1±1.51	20.2-26.8	88.6±8.1	50.1-97.4	10.2±2.1	6.8-16.4
			Normal	84.6±3.0	78.5-91.5	118.6±6.9	105.6-135.5	5.2±0.7	3.6-6.8	167.7±27.6	109.5-233.6	25.8±1.87	21.2-29.5	86.1±7.2	65.1-95.1	22.1±4.6	13.3-37.1
			Ratio	0.88±0.03	0.81-0.93	0.78±0.05	0.67-0.93	0.63±0.12	0.42-1.07	0.81±0.12	0.58-1.28	0.94±0.05	0.83-1.07	1.03±0.06	0.77-1.22	0.48±0.13	0.27-0.88
		2013LS	LN	72.3±2.6	63.5-81.5	97.9±7.0	82.3-116.0	3.1±0.5	2.2-4.5	135.9±22.4	60.5-162.5	21.6±1.89	18.4-26.1	92.3±3.2	77.1-98.0	11.5±1.4	6.4-15.6
			Normal	80.3±2.9	76.0-87.0	100.4±7.0	85.7-116.0	5.8±1.0	3.2-8.2	150.2±23.5	84.2-211.5	22.6±1.98	18.8-26.7	90.7±5.2	69.3-98.0	19.6±3.8	9.9-28.0
			Ratio	0.90±0.03	0.82-0.95	0.98±0.06	0.81-1.13	0.54±0.12	0.35-0.94	0.82±0.20	0.43-1.32	0.96±0.06	0.85-1.07	1.02±0.07	0.90-1.30	0.61±0.11	0.37-0.87
		2014ES	LN	77.0±2.7	68.0-86.0	93.7±7.4	80.6-113.5	4.0±0.6	2.9-5.3	123.7±25.9	75.3-211.9	23.3±1.63	20.0-26.4	84.7±8.8	49.6-95.1	10.6±2.1	6.0-16.9
			Normal	82.8±2.9	78.5-89.5	116.1±10.5	100.6-143.6	7.1±1.1	4.9-10.5	163.7±21.7	98.8-202.0	24.6±1.93	20.9-28.6	83.5±7.2	65.0-94.3	24.9±4.6	16.2-37.3
			Ratio	0.93±0.03	0.85-0.98	0.81±0.04	0.69-0.90	0.57±0.10	0.37-0.85	0.87±0.20	0.42-1.77	0.95±0.05	0.81-1.11	1.02±0.10	0.73-1.27	0.44±0.11	0.26-0.73
HHZ (CK)		2013ES	LN	67.2		88.2		4.5		115.6		22.3		92		10.7
			Normal	84.5		106.7		10.5		154		22.9		91		22.7
			Ratio	0.8		0.84		0.43		0.71		0.98		1.01		0.47
		2013LS	LN	62.8		83		4.9		120.8		21.8		93		10.1
			Normal	75.6		100.3		11.8		174.5		23.8		91.3		21
			Ratio	0.83		0.83		0.42		0.95		0.94		1.01		0.48
		2014ES	LN	66.5		85		4.9		121.2		21.7		90.5		9.8
			Normal	82.3		105.7		10.3		170.4		22.9		87.2		22.8
			Ratio	0.8		0.81		0.48		0.85		0.95		1.04		0.43
