# Supplementary material for: Genetic Dissection and Simultaneous Improvement of Drought and Low Nitrogen Tolerances by Designed QTL Pyramiding in Rice
Source: Front Plant Sci. 2018 Mar 9;9:306. doi: 10.3389/fpls.2018.00306 (PMC5855007; doi:10.3389/fpls.2018.00306)
Supplement: Supplementary file 2 [file Table_2.XLSX]

## Sheet: Sheet1
Table S2 Performance of DT-related traits in the three DT-selected IL populations under drought stress in the late season of 2013 in Shenzhen
Pop.	No. of ILs	Env.	HD (d)		PH (cm)		PN		FGN		TGW (g)		SF (%)		GY (g)
			Mean ± SD	Range	Mean ± SD	Range	Mean ± SD	Range	Mean ± SD	Range	Mean ± SD	Range	Mean ± SD	Range	Mean ± SD	Range
HHZ × Teqing	18	Drought	92.2±4.7	80.3-98.8	77.5±4.6	67.2-85.8	10.9±1.5	7.5-13.8	136.4±13.3	117.5-176.6	19.9±1.1	18.0-21.9	61.8±6.8	53.2-76.5	16.4±1.6	12.3-19.6
		Normal	87.1±3.1	82.0-103.4	94.5±4.7	85.7-103.3	14.0±1.6	9.0-15.8	178.4±11.4	157.9-199.3	22.3±1.5	19.9-25.2	86.5±5.2	73.1-90.7	27.2±5.2	14.1-37.3
		Ratio	1.06±0.07	0.92-1.16	0.82±0.04	0.76-0.91	0.78±0.10	0.61-0.97	0.76±0.06	0.70-0.96	0.89±0.04	0.82-0.96	0.72±0.09	0.59-0.91	0.62±0.11	0.46-0.87
HHZ × CDR22	18	Drought	79.7±3.1	73.3-85.8	73.6±5.4	64.8-86.3	10.1±1.3	8.3-13.0	116.2±11.4	96.1-144.0	21.5±1.3	18.9-24.3	62.2±4.2	55.6-75.6	15.6±1.1	12.9-17.8
		Normal	84.1±5.1	81.5-102.5	83.3±5.1	72.9-92.4	15.7±1.3	12.7-18.1	154.5±19.3	118.3-184.9	23.0±1.5	20.8-25.8	85.8±3.7	75.6-94.4	23.6±2.8	19.4-26.8
		Ratio	0.95±0.06	0.73-1.01	0.88±0.05	0.76-0.98	0.65±0.08	0.53-0.78	0.76±0.11	0.55-0.92	0.93±0.05	0.79-0.99	0.73±0.06	0.62-0.88	0.67±0.08	0.51-0.80
HHZ × OM1723	21	Drought	92.4±3.9	84.5-100.0	83.4±8.7	70.2-98.2	10.9±1.5	7.7-13.5	127.0±6.9	118.5-143.8	22.3±1.9	19.5-25.5	63.7±8.9	56.9-70.0	16.7±2.2	11.2-19.6
		Normal	85.1±4.5	83.0-104.0	102.2±7.1	87.8-114.0	15.1±2.2	9.7-18.0	165.2±17.6	121.2-191.1	24.9±2.3	21.8-29.3	86.2±3.9	74.5-90.3	25.5±4.8	13.3-37.1
		Ratio	1.09±0.05	0.96-1.17	0.82±0.05	0.72-0.93	0.73±0.07	0.58-0.85	0.78±0.09	0.66-0.98	0.90±0.05	0.78-0.99	0.74±0.07	0.64-0.92	0.67±0.10	0.51-0.85
HHZ (CK)		Drought	87.7		68.6		7.4		80.5		19.1		50.6		11.2
		Normal	82.2		89.8		12.6		162.2		22.8		85.3		24.6
		Ratio	1.07		0.76		0.59		0.5		0.84		0.59		0.46
